# Supplementary material for: Antineoplastic multi-drug chemotherapy to sensitize tumors triggers multi-drug resistance and inhibits efficiency of maintenance treatment inglioblastoma cells
Source: EXCLI J. 2023 Jan 4;22:35–52. doi: 10.17179/excli2022-5556 (PMC9837385; doi:10.17179/excli2022-5556)
Supplement: Supplementary data [file EXCLI-22-35-s-001.xlsx]

## Sheet: Raw data to Figure 3
Raw data for cell viability (%) in resistant U87-R and normal U87 cell populations treated with nine different doses of temozolomide and etoposide for 72 h.
	Etoposide					Temozolomide
		Cell viability (%)					Cell viability (%)
	Dose (µM)	U87	U87-R			Dose (µM)	U87	U87-R
(Veichle)	0	98.2521	103.27		(Veichle)	0	106.8	98.1125
	0	109.66	97.7947			0	109.28	95.2875
	0	102.484	100.837			0	105.14	99.6244
	0	97.5161	96.8821			0	98.17	100.466
	0	92.1803	93.6882			0	102.42	108.373
	0	99.908	107.529			0	78.18	98.1275
	0.78	58.4955	93.3665			3.9	97.2405	111.206
	0.78	59.2652	83.1868			3.9	90.783	109.347
	0.78	55.2244	94.6389			3.9	90.0375	112.497
	0.78	58.6879	92.2531			3.9	80.0954	103.263
	0.78	59.0728	88.9129			3.9	81.487	111.955
	0.78	61.7667	97.502			3.9	90.1796	107.271
	1.5625	62.1515	92.4121			7.81	84.8169	105.973
	1.5625	65.6151	83.5049			7.81	82.2799	104.857
	1.5625	58.8804	86.6861			7.81	85.7888	88.3872
	1.5625	61.1894	83.8231			7.81	81.7888	96.4791
	1.5625	58.6879	82.2325			7.81	89.4102	100.673
	1.5625	60.2273	87.3223			7.81	85.666	111.701
	3.125	62.3439	78.8923			15.62	80.7833	94.8133
	3.125	63.306	72.8481			15.62	76.4067	103.777
	3.125	57.9183	73.0072			15.62	76.0382	85.2012
	3.125	59.8425	71.5757			15.62	77.1946	126.802
	3.125	65.0378	70.6213			15.62	74.872	90.552
	3.125	56.1865	74.4387			15.62	76.5633	96.7667
	6.25	59.8425	69.667			31.25	75.9733	94.63
	6.25	60.8046	62.1913			31.25	74.9867	101.137
	6.25	60.0349	69.9851			31.25	83.3392	99.9208
	6.25	57.7259	66.6449			31.25	72.4416	108.878
	6.25	60.6121	68.0764			31.25	74.9896	98.1764
	6.25	62.9212	72.0528			31.25	76.2067	96.7233
	12.5	51.8859	66.7681			62.5	60.913	99.7267
	12.5	51.5179	60.2281			62.5	60.1682	112.01
	12.5	44.3422	67.2243			62.5	61.2131	107.408
	12.5	49.31	61.2928			62.5	63.4948	134.289
	12.5	48.5741	59.3156			62.5	65.1894	89.621
	12.5	54.0938	66.3118			62.5	62.7705	86.49
	25	45.8142	59.1635			125	58.7056	67.6329
	25	43.4223	59.7719			125	52.5902	67.8616
	25	44.5262	67.6806			125	60.3064	75.9505
	25	43.7902	62.0532			125	52.4971	86.4702
	25	45.4462	56.73			125	57.5028	77.3396
	25	46.9181	67.3764			125	65.0157	77.9155
	50	36.0662	58.6321			250	67.165	80.4912
	50	34.9733	63.4353			250	44.0825	67.1212
	50	33.5161	52.6695			250	43.26	65.3275
	50	35.3376	57.1414			250	47.81	74.6375
	50	36.4305	57.1414			250	58.9925	73.6837
	50	33.1518	57.804			250	60.7513	72.3712
	100	15.4897	20.7034			500	35.1467	43.3628
	100	15.3249	19.3784			500	37.5811	43.6133
	100	16.4784	19.2128			500	37.7869	45.4392
	100	16.1488	19.7097			500	39.38	45.9314
	100	16.3136	19.2128			500	39.5859	40.9194
	100	15.8192	21.2003			500	48.3747	47.6409
	200	10.3522	17.8328			1000	26.1942	30.2288
	200	10.0798	17.8328			1000	20.3752	28.5499
	200	10.216	18.0331			1000	23.2847	28.9103
	200	10.216	17.8328			1000	24.6384	48.1077
	200	10.0798	17.6324			1000	25.4734	28.796
	200	10.3522	17.8328			1000	26.5106	30.5892

## Sheet: Gene expression
Gene expression: Raw data for Figure 4a, 5c, 6b and 7a

## Sheet: Raw data for Figure 4a
		Raw data for Figure 4a: Relative fold change of ABCC1, ABCC2, ABCG2, and GST gene in temozolomide (TMZ)- and etoposide (EP)-treated resistant U87-R and non-resistant U87 cells as determined by quantitative real-time PCR. All data were normalized to β-actin and GAPDH are given relative to control (control=1).N=8. Rep.=replicate. Temozolomide, IC50: 250.2 μM; Etoposide, IC50: 6.49 μM.
		ABCC1	U87								U87-R
		Drug-Time	Rep. 1	Rep. 2	Rep. 3	Rep. 4	Rep. 5	Rep. 6	Rep. 7	Rep. 8	Rep. 1	Rep. 2	Rep. 3	Rep. 4	Rep. 5	Rep. 6	Rep. 7	Rep. 8
		Temozolomide-6h	1.79111	1.16496	0.8625	2.45351	1.4445	1.21636	1.407	1.45129	0.709327	4.34155	2.92371	2.76558	1.75487	2.08038	2.12047	2.42096
		Etoposide-6h	0.654792	0.784292	0.586497	0.744945	0.716623	0.67032	0.689854	0.679037	2.02962	3.23121	2.85303	0.33855	2.56088	2.65478	1.87221	1.3524
		Temozolomide-24h	1.1742	4.24646	0.939988	0.736505	2.23298	1.67352	1.53143	1.15627	0.343213	1.55378	0.170475	2.15504	0.730258	0.449646	0.632998	0.644957
		Etoposide-24h	4.23287	6.35412	3.57444	2.79115	1.16969	6.69842	1.38553	2.60495	14.2782	9.49137	4.77605	14.2698	11.6413	8.65015	9.87989	9.25755
		ABCC2	U87								U87-R
		Drug-Time	Rep. 1	Rep. 2	Rep. 3	Rep. 4	Rep. 5	Rep. 6	Rep. 7	Rep. 8	Rep. 1	Rep. 2	Rep. 3	Rep. 4	Rep. 5	Rep. 6	Rep. 7	Rep. 8
		Temozolomide-6h	1.82558	5.19082	4.39884	3.2487	3.07836	3.4673	3.36253	3.53011	2.70464	6.19133	3.43656	3.17244	4.0921	3.86076	3.77287	3.54667
		Etoposide-6h	1.14014	2.26774	1.53934	1.64613	1.60796	1.58475	1.59869	1.59719	2.83779	2.59583	1.93554	2.40405	2.71411	2.42486	2.46728	2.32876
		Temozolomide-24h	2.28339	2.15265	1.95999	3.23454	2.21706	2.12782	2.29732	2.41332	1.53381	3.00603	1.13217	1.64545	2.14725	1.7347	1.78174	1.58742
		Etoposide-24h	17.7377	1.09697	4.10754	7.64851	7.91643	6.54442	6.94706	6.46153	28.2504	24.1219	21.9515	25.1565	26.1047	24.6396	24.9642	24.3376
		ABCG2	U87								U87-R
		Drug-Time	Rep. 1	Rep. 2	Rep. 3	Rep. 4	Rep. 5	Rep. 6	Rep. 7	Rep. 8	Rep. 1	Rep. 2	Rep. 3	Rep. 4	Rep. 5	Rep. 6	Rep. 7	Rep. 8
		Temozolomide-6h	3.67526	3.17408	7.66274	5.83236	3.41549	4.47126	4.46858	5.34434	6.5241	10.4119	13.0078	8.58167	8.24188	9.5959	9.18312	9.726
		Etoposide-6h	3.80233	6.45804	3.38709	3.88112	4.95536	4.36508	4.37187	4.02365	8.45058	4.23022	8.64475	5.02363	4.80179	13.9361	4.23753	9.99578
		Temozolomide-24h	2.21021	3.1092	3.62789	1.22766	2.62144	2.92131	3.59079	4.74418	1.39908	1.63009	0.9377	2.49908	1.51017	1.28837	1.47739	1.5239
		Etoposide-24h	4.65074	4.94559	3.69768	4.72625	2.50356	2.7124	3.03143	3.1329	68.21	114.465	63.7489	58.6901	88.361	79.2498	76.7602	69.1459
		GST	U87								U87-R
		Drug-Time	Rep. 1	Rep. 2	Rep. 3	Rep. 4	Rep. 5	Rep. 6	Rep. 7	Rep. 8	Rep. 1	Rep. 2	Rep. 3	Rep. 4	Rep. 5	Rep. 6	Rep. 7	Rep. 8
		Temozolomide-6h	3.3581	7.89337	12.9442	4.11496	5.14847	7.00073	6.08746	6.4969	7.9272	8.78301	23.9424	11.0924	7.21517	10.9096	10.2114	11.5913
		Etoposide-6h	2.39556	8.80012	3.03581	1.69757	4.59143	3.99997	4.96191	5.61454	6.43323	7.11897	10.622	8.37422	6.76742	4.20375	7.53169	9.82405
		Temozolomide-24h	4.42291	6.15398	4.75881	3.76563	5.21714	5.05966	4.84127	4.53861	1.94194	1.89799	0.237289	4.1991	1.91984	0.956318	1.37448	1.24137
		Etoposide-24h	2.54081	5.28348	2.00301	6.74364	3.12737	3.95425	3.55721	4.01907	47.9247	110.012	72.0469	15.1008	72.6105	72.4221	55.7931	42.908
		Abbreviation
		MRP1/ABCC1	Multidrug Resistance-Associated Protein 1/ ATP Binding Cassette Subfamily C Member 1
		ABCC2	ATP Binding Cassette Subfamily C Member 2
		BCRP/ABCG2	Breast Cancer Resistance Protein/ ATP-Binding Cassette Sub-Family G Member 2
		GST	Glutathione S-Transferase

## Sheet: Raw data for Figure 5c
		Raw data for Figure 5c: Relative fold changes of BCL-2, BAX, DDR4, DDR5, caspase-3, and caspase-8 genes in temozolomide (TMZ)- and etoposide (EP)-treated resistant U87-R and non-resistant U87 cells as determined by quantitative real-time PCR. All data were normalized to β-actin and GAPDH are given relative to control (control=1).N=8. Rep.=replicate. Temozolomide, IC50: 250.2 μM; Etoposide, IC50: …																		DDR or DR
		BCL-2	U87								U87-R
		Drug-Time	Rep. 1	Rep. 2	Rep. 3	Rep. 4	Rep. 5	Rep. 6	Rep. 7	Rep. 8	Rep. 1	Rep. 2	Rep. 3	Rep. 4	Rep. 5	Rep. 6	Rep. 7	Rep. 8
		Temozolomide-6h	1.80971	1.20758	1.27884	1.35914	1.4783	1.40858	1.41153	1.36966	4.4034	3.59386	4.09474	5.93555	3.97809	4.0166	4.27985	4.58973
		Etoposide-6h	2.04212	7.90361	3.88763	4.77403	4.01748	3.97372	4.10461	4.20896	11.0462	3.14892	8.23071	3.76407	5.89776	3.49819	3.86325	3.01185
		Temozolomide-24h	4.80875	4.9624	5.05846	4.84051	4.88497	4.94213	3.9155	4.92709	4.4034	3.59386	4.09474	5.93555	3.97809	4.0166	4.27985	4.58973
		Etoposide-24h	4.57301	3.95115	1.96042	4.97346	4.75832	4.06213	4.31375	4.12245	10.8429	3.5431	4.32832	7.51978	5.48795	5.07045	5.48656	5.63177
		BAX	U87								U87-R
		Drug-Time	Rep. 1	Rep. 2	Rep. 3	Rep. 4	Rep. 5	Rep. 6	Rep. 7	Rep. 8	Rep. 1	Rep. 2	Rep. 3	Rep. 4	Rep. 5	Rep. 6	Rep. 7	Rep. 8
		Temozolomide-6h	1.45958	0.600765	2.4841	0.837223	0.52545	2.51129	0.557621	3.59718	3.84361	1.18613	1.18143	1.9217	2.13519	1.75291	1.83947	1.69243
		Etoposide-6h	3.05144	1.97725	3.06069	6.21505	2.45631	2.64319	3.01097	3.60177	2.49302	1.61235	2.24603	1.59083	2.0049	2.08225	1.97837	1.92772
		Temozolomide-24h	4.0344	2.02808	3.10894	2.0494	4.4484	1.64165	2.66829	1.843	3.33891	1.80993	0.956624	1.33153	1.45829	1.79474	1.79956	1.46299
		Etoposide-24h	4.04931	1.247	4.99552	1.50955	0.247975	5.39411	5.45634	3.71962	0.835021	1.11129	1.06232	0.857139	0.963302	0.995237	0.965502	0.957245
		DR4	U87								U87-R
		Drug-Time	Rep. 1	Rep. 2	Rep. 3	Rep. 4	Rep. 5	Rep. 6	Rep. 7	Rep. 8	Rep. 1	Rep. 2	Rep. 3	Rep. 4	Rep. 5	Rep. 6	Rep. 7	Rep. 8
		Temozolomide-6h	6.64591	1.32273	2.47851	1.55445	2.96492	2.793	2.55846	2.25212	2.65606	4.88361	1.71919	0.394964	3.60155	5.1806	3.17513	2.47972
		Etoposide-6h	3.50813	7.07617	4.53095	1.76599	3.26677	2.53746	2.49145	2.06708	2.61551	4.83886	3.09807	1.18605	3.55754	3.39727	4.04079	4.66076
		Temozolomide-24h	2.66805	1.57298	1.64301	2.97549	2.0486	1.90335	2.07578	2.15552	1.39973	2.82012	12.8558	19.8908	1.98681	3.7023	4.41688	7.9794
		Etoposide-24h	6.33529	18.6298	9.78393	23.5978	35.0756	10.2378	10.8536	13.2363	5.32469	6.13924	14.7036	4.14891	19.6693	8.4956	12.141	9.07736
		DR5	U87								U87-R
		Drug-Time	Rep. 1	Rep. 2	Rep. 3	Rep. 4	Rep. 5	Rep. 6	Rep. 7	Rep. 8	Rep. 1	Rep. 2	Rep. 3	Rep. 4	Rep. 5	Rep. 6	Rep. 7	Rep. 8
		Temozolomide-6h	1.92226	2.12328	4.23799	13.7256	2.02027	2.58618	3.27791	4.89817	18.7851	12.968	6.63769	7.81641	15.6079	4.93449	13.4859	30.231
		Etoposide-6h	1.29649	2.70799	0.839707	0.891409	1.72317	6.16957	5.27719	2.32189	2.00104	3.72423	0.955392	4.47222	2.7299	1.92379	2.3472	2.26787
		Temozolomide-24h	12.9546	2.68211	3.75067	14.3952	5.89455	5.06994	6.18652	6.82745	7.04489	2.00904	51.278	10.137	3.76211	8.98665	7.93028	12.5052
		Etoposide-24h	35.1023	10.5192	18.7992	11.9261	14.6462	14.6132	21.6575	22.1809	4.3453	13.8088	10.9646	16.418	7.1838	19.1373	2.6435	8.4386
		CASPASE 3	U87								U87-R
		Drug-Time	Rep. 1	Rep. 2	Rep. 3	Rep. 4	Rep. 5	Rep. 6	Rep. 7	Rep. 8	Rep. 1	Rep. 2	Rep. 3	Rep. 4	Rep. 5	Rep. 6	Rep. 7	Rep. 8
		Temozolomide-6h	2.2671	4.0009	8.4201	2.0594	2.045	0.3342	3.1794	0.3666	0.0056	0.1542	0.04	0.0322	0.0294	0.0326	0.032	0.0336
		Etoposide-6h	8.0071	6.7334	5.0193	5.0693	4.6859	2.2087	4.0672	3.0098	1.0002	1.0031	1.0013	0.3897	3.0008	8.801	0.0048	0.027
		Temozolomide-24h	1.1018	0.6332	4.2137	1.1096	0.134	0.1695	1.0804	0.1113	1.4096	0.0021	0.0015	0.019	0.0178	0.0363	0.0425	0.0172
		Etoposide-24h	2.0666	1.0019	1.05628	3.0538	2.063	1.0224	3.0308	1.0213	0.0176	0.0353	1.0361	0.0656	0.0249	0.0311	0.0332	2.4653
		CASPASE 8	U87								U87-R
		Drug-Time	Rep. 1	Rep. 2	Rep. 3	Rep. 4	Rep. 5	Rep. 6	Rep. 7	Rep. 8	Rep. 1	Rep. 2	Rep. 3	Rep. 4	Rep. 5	Rep. 6	Rep. 7	Rep. 8
		Temozolomide-6h	4.63926	3.96321	7.90054	0.968899	4.28794	5.25676	3.83324	3.2018	3.27872	5.46795	7.77597	1.48621	4.23413	5.18515	4.07051	3.65763
		Etoposide-6h	1.29649	2.70799	0.839707	0.891409	1.72317	6.16957	5.27719	2.32189	2.00104	3.72423	0.955392	4.47222	2.7299	1.92379	2.3472	2.26787
		Temozolomide-24h	1.19738	4.44972	2.3941	0.802806	2.30825	2.33652	1.95147	1.64315	1.69806	2.98561	1.05864	1.43662	2.25161	1.75084	1.76659	1.50728
		Etoposide-24h	17.3059	6.48547	16.5889	21.7767	19.2784	13.4788	10.2066	6.08839	7.12589	33.5983	27.804	16.9135	15.4731	18.8114	17.8889	19.3779
		Abbreviation
		BCL2	B-cell Lymphoma 2
		BAX	BCL2-associated X Protein
		DR4	Death Receptor 4
		DR5	Death Receptor 5
		CASPASE-3	Caspase 3, Apoptosis-Related Cysteine Peptidase
		CASPASE-8	Caspase 8, Apoptosis-Related Cysteine Peptidase

## Sheet: Raw data for Figure 6b
		Raw data for Figure 6b: Relative fold changes of ULK, BECLIN1, ATG3, ATG7, ATG12, and LC3-II genes in temozolomide (TMZ)- and etoposide (EP)-treated resistant U87-R and non-resistant U87 cells as determined by quantitative real-time PCR. All data were normalized to β-actin and GAPDH are given relative to control (control=1).N=8. Rep.=replicate. Temozolomide, IC50: 250.2 μM; Etoposide, IC50: 6.49 …
		ULK	U87								U87-R
		Drug-Time	Rep. 1	Rep. 2	Rep. 3	Rep. 4	Rep. 5	Rep. 6	Rep. 7	Rep. 8	Rep. 1	Rep. 2	Rep. 3	Rep. 4	Rep. 5	Rep. 6	Rep. 7	Rep. 8
		Temozolomide-6h	3.42396	3.64814	3.66519	3.88063	3.53427	3.57738	3.61891	3.69062	7.23272	4.57663	5.149	5.77833	5.75339	5.54443	5.61727	5.55243
		Etoposide-6h	0.914818	1.93816	2.08419	2.14881	1.33156	1.54604	1.59309	1.81342	2.20233	1.75288	1.88359	2.32286	1.96479	1.93734	2.00152	2.04853
		Temozolomide-24h	6.67038	7.34146	4.82463	4.86828	6.99788	6.18205	6.06474	5.47775	5.21356	7.37797	5.57449	4.91275	6.20205	5.98538	5.82601	5.53803
		Etoposide-24h	0.167055	0.135851	0.179137	0.065311	0.150647	0.159601	0.136201	0.120794	0.181872	0.094343	0.243796	0.283845	0.13099	0.161126	0.171066	0.208504
		BECLIN1	U87								U87-R
		Drug-Time	Rep. 1	Rep. 2	Rep. 3	Rep. 4	Rep. 5	Rep. 6	Rep. 7	Rep. 8	Rep. 1	Rep. 2	Rep. 3	Rep. 4	Rep. 5	Rep. 6	Rep. 7	Rep. 8
		Temozolomide-6h	15.2986	2.97338	22.8727	4.89638	6.74452	10.1331	8.38747	9.10712	7.16162	3.94338	17.7999	1.00373	15.125	15.9687	3.92775	1.00169
		Etoposide-6h	7.80565	11.6827	3.58259	3.14643	9.5494	6.88731	6.38261	4.75697	7.38376	7.84528	10.0035	3.57374	7.61103	8.33705	7.13021	6.47996
		Temozolomide-24h	4.91556	3.13697	4.53519	2.09946	3.92682	4.11996	3.65275	3.34386	3.51664	5.29843	0.015596	10.5407	4.31656	0.662364	1.43571	0.891949
		Etoposide-24h	29.9275	39.4919	20.5568	25.7628	42.1953	33.2018	33.1246	28.1668	11.8313	18.2759	18.4531	10.3075	28.4217	13.9527	27.0219	24.2126
		ATG3	U87								U87-R
		Drug-Time	Rep. 1	Rep. 2	Rep. 3	Rep. 4	Rep. 5	Rep. 6	Rep. 7	Rep. 8	Rep. 1	Rep. 2	Rep. 3	Rep. 4	Rep. 5	Rep. 6	Rep. 7	Rep. 8
		Temozolomide-6h	3.3453	5.31982	9.22396	4.38034	4.21857	5.47541	5.05114	5.54452	7.47806	14.6574	5.61501	8.68705	10.4694	8.50614	8.83665	7.9931
		Etoposide-6h	2.07569	4.48804	2.18618	2.37717	3.05217	2.73087	2.7184	2.51257	7.68859	7.17103	4.34463	7.83016	7.4253	6.2105	6.65016	6.32139
		Temozolomide-24h	6.23462	7.07978	5.03049	5.04739	6.64378	6.05546	5.96593	5.5254	4.23518	5.2101	0.84073	0.005691	4.69741	2.64723	1.04641	0.282206
		Etoposide-24h	14.8048	6.25823	14.2377	12.7718	15.5241	31.09	8.7637	14.1593	1.26828	7.90991	10.8781	7.16925	8.82456	9.17974	5.81982	8.31437
		ATG7	U87								U87-R
		Drug-Time	Rep. 1	Rep. 2	Rep. 3	Rep. 4	Rep. 5	Rep. 6	Rep. 7	Rep. 8	Rep. 1	Rep. 2	Rep. 3	Rep. 4	Rep. 5	Rep. 6	Rep. 7	Rep. 8
		Temozolomide-6h	1.78954	3.35642	2.15588	12.1454	4.558	3.73615	3.78629	8.87537	2.19476	3.19867	2.03205	1.97396	2.64959	1.42529	2.37827	2.19862
		Etoposide-6h	0.713346	1.01859	0.498472	0.151445	0.852412	0.71282	0.567289	0.400727	4.25373	2.15501	1.01736	2.58464	3.02768	2.1049	2.31422	1.99677
		Temozolomide-24h	1.09442	6.75513	1.62898	0.936017	2.719	2.29216	2.03132	1.60646	1.61315	4.67348	3.91708	7.51976	2.74573	3.09095	3.51457	4.32455
		Etoposide-24h	12.0912	20.0354	11.8857	7.86163	10.6593	11.2451	16.9081	16.7906	9.4404	13.0927	6.83382	1.54924	5.02209	4.15573	6.64597	10.6067
		ATG12	U87								U87-R
		Drug-Time	Rep. 1	Rep. 2	Rep. 3	Rep. 4	Rep. 5	Rep. 6	Rep. 7	Rep. 8	Rep. 1	Rep. 2	Rep. 3	Rep. 4	Rep. 5	Rep. 6	Rep. 7	Rep. 8
		Temozolomide-6h	2.66385	5.1874	5.89373	4.45462	2.93786	3.70525	3.6758	4.25674	2.66988	2.76936	2.19707	1.61446	5.36218	3.98268	1.06495	1.93446
		Etoposide-6h	0.952356	4.57498	1.18079	2.08847	2.08734	1.72632	1.83929	1.72663	3.02658	8.72434	3.90201	3.97385	5.13858	4.68804	4.63095	4.30309
		Temozolomide-24h	1.82305	2.21041	3.02282	5.70478	2.00741	2.30088	2.61663	3.25908	2.94666	2.93157	1.79076	1.90193	2.93911	2.49166	2.44847	2.15517
		Etoposide-24h	30.9529	21.8077	11.5311	32.3816	25.981	19.818	22.5009	21.3276	15.1222	2.43722	1.95491	9.83859	12.6514	12.4176	13.5909	14.6403
		LC3-II	U87								U87-R
		Drug-Time	Rep. 1	Rep. 2	Rep. 3	Rep. 4	Rep. 5	Rep. 6	Rep. 7	Rep. 8	Rep. 1	Rep. 2	Rep. 3	Rep. 4	Rep. 5	Rep. 6	Rep. 7	Rep. 8
		Temozolomide-6h	3.63645	18.3167	1.14295	5.03202	8.16136	4.23823	4.86453	3.60726	0.785849	5.21971	0.008481	0.521142	2.02532	0.32644	0.478384	0.20763
		Etoposide-6h	0.275783	2.87226	0.102317	32.7714	0.890011	0.43276	1.0038	1.43973	0.29086	1.8164	0.045295	2.02571	2.33943	0.628187	2.12117	2.98113
		Temozolomide-24h	1.0594	1.05576	1.10689	1.80848	1.05755	2.07074	1.10258	2.17069	1.03964	1.07892	0.088358	0.145159	1.05594	1.06514	1.07258	1.08952
		Etoposide-24h	3.69741	6.38826	7.64843	4.49944	6.69266	14.4705	10.4741	12.6767	8.3122	5.04028	3.88779	2.47025	6.06346	5.95523	3.59257	3.88296
		Abbreviation
		ULK	Unc-51 Like Autophagy Activating Kinase 1
		BECLIN1	Coiled-coil Myosin-like BCL2-interacting Protein
		ATG3	Autophagy-related Protein 3
		ATG7	Autophagy-related Protein 7
		ATG12	Autophagy-related Protein 12
		LC3-II	Microtubule-associated Proteins 1A/1B Light Chain 3

## Sheet: Raw data for Figure 7a
		Raw data for Figure 7a: Relative fold change of VEGF, HIF1-α, MMP3, and MMP9 gene in temozolomide (TMZ)- and etoposide (EP)-treated resistant U87-R and non-resistant U87 cells as determined by quantitative real-time PCR. All data were normalized to β-actin and GAPDH are given relative to control (control=1).N=8. Rep.=replicate. Temozolomide, IC50: 250.2 μM; Etoposide, IC50: 6.49 μM.
		VEGF	U87								U87-R
		Drug-Time	Rep. 1	Rep. 2	Rep. 3	Rep. 4	Rep. 5	Rep. 6	Rep. 7	Rep. 8	Rep. 1	Rep. 2	Rep. 3	Rep. 4	Rep. 5	Rep. 6	Rep. 7	Rep. 8
		Temozolomide-6h	1.61279	2.37207	2.89125	2.31613	1.95593	2.22808	2.19435	2.35722	3.52617	4.43804	4.29718	3.55648	3.95592	4.06655	3.95848	3.9248
		Etoposide-6h	2.00567	3.41316	2.33236	2.35224	2.61642	2.51809	2.5056	2.43031	4.47654	3.16516	2.8694	2.79149	3.76417	3.43856	3.37159	3.11243
		Temozolomide-24h	4.14689	1.90827	3.5749	1.34214	4.51155	4.17482	4.40655	4.41674	7.24317	6.76181	4.58625	6.50024	4.32279	4.06184	4.00368	3.78589
		Etoposide-24h	7.0359	7.96267	6.64111	8.59395	7.48496	7.19239	7.4584	7.53137	11.4985	15.0789	11.4276	12.6683	13.1676	12.56	12.6774	12.3992
		HIF1-α	U87								U87-R
		Drug-Time	Rep. 1	Rep. 2	Rep. 3	Rep. 4	Rep. 5	Rep. 6	Rep. 7	Rep. 8	Rep. 1	Rep. 2	Rep. 3	Rep. 4	Rep. 5	Rep. 6	Rep. 7	Rep. 8
		Temozolomide-6h	1.23611	2.50287	4.97665	2.16772	1.75892	2.48777	2.29482	2.66724	6.80797	4.12237	4.17104	2.45751	2.73004	3.14432	2.94755	3.036
		Etoposide-6h	0.674602	1.23148	0.965016	1.28983	0.911458	0.928972	0.978092	1.04296	1.81466	2.17577	1.50967	1.07379	1.98703	1.81313	1.6871	1.47684
		Temozolomide-24h	1.03622	0.69578	1.69911	2.5076	0.849105	1.06999	1.18656	1.53514	1.44898	1.63469	4.87035	1.28418	1.53903	1.27271	1.31562	1.19818
		Etoposide-24h	10.822	11.6136	11.5295	17.4684	11.2108	11.316	12.1463	13.119	28.0737	32.074	36.4714	32.1052	30.0073	32.0235	31.6918	32.7531
		MMP3	U87								U87-R
		Drug-Time	Rep. 1	Rep. 2	Rep. 3	Rep. 4	Rep. 5	Rep. 6	Rep. 7	Rep. 8	Rep. 1	Rep. 2	Rep. 3	Rep. 4	Rep. 5	Rep. 6	Rep. 7	Rep. 8
		Temozolomide-6h	2.12165	2.18067	1.18493	2.33888	2.15096	2.88404	2.65221	2.9657	2.3822	4.44459	5.55607	2.20011	3.2539	3.88919	3.43332	3.41355
		Etoposide-6h	0.680639	1.41874	1.26818	0.847977	0.982676	1.06988	1.01474	1.01857	1.66483	2.58475	1.68208	1.51745	2.07441	1.9344	1.87945	1.74295
		Temozolomide-24h	1.54005	2.05468	1.92915	1.99272	1.77885	1.8276	1.8458	1.89809	0.685634	1.56196	1.45997	1.54487	1.03486	1.16065	1.19425	1.32649
		Etoposide-24h	5.38129	1.16963	6.98794	8.76656	11.275	2.61302	2.72144	1.83957	21.6638	28.828	15.2104	11.4659	24.9905	21.1786	19.6545	16.3346
		MMP9	U87								U87-R
		Drug-Time	Rep. 1	Rep. 2	Rep. 3	Rep. 4	Rep. 5	Rep. 6	Rep. 7	Rep. 8	Rep. 1	Rep. 2	Rep. 3	Rep. 4	Rep. 5	Rep. 6	Rep. 7	Rep. 8
		Temozolomide-6h	3.05178	1.87502	1.83664	1.16172	3.63624	2.89585	2.58311	1.97967	4.85137	3.01488	3.50957	2.39985	3.82443	3.71646	3.47172	3.18177
		Etoposide-6h	1.11515	2.08775	1.75258	1.38807	5.1828	2.72413	2.71007	1.75594	10.1935	5.03646	1.32818	7.64238	7.16512	4.0854	4.98003	4.17416
		Temozolomide-24h	2.71906	0.387216	3.51214	1.47709	3.0348	1.18623	0.34482	1.62715	3.05142	3.1008	2.07494	3.06451	3.07601	2.6977	2.81657	2.69433
		Etoposide-24h	1.34055	5.2917	2.5838	5.76329	16.196	4.88938	3.2387	9.12909	16.6305	7.38556	11.2431	6.84844	11.0827	11.1359	9.99457	8.99892
		Abbreviation
		HIF-1α	Hypoxia-inducible Factor -1α
		VEGF	Vascular Endothelial Growth Factor
		MMP3	Matrix Metallopeptidase 3
		MMP9	Matrix Metallopeptidase 9

## Sheet: Tali analysis cytometer
Raw data for Figure 5b

## Sheet: Tali image cytometer raw data
			Raw data for Figure 5b: (Annexin V:PI staining using Tali apoptosis kit). Percentages of live, dead, and apoptotic cells as well as Tali images among U87-R and U87 cells treated with EP and TMZ at IC50 doses; cells were stained with annexin V/propidium iodide (PI) and states tallied using a Tali image-based cytometer. N=8. Rep.=replicate. Temozolomide, IC50: 250.2 μM; Etoposide, IC50: 6.49 μM.
					Temozolomide (TMZ)
					TMZ-LIVE	TMZ-DEAD	TMZ-APOPTOTIC
			U87	Rep.1	47.8489	11.2353	40.9158
				Rep.2	43.8959	10.3072	45.7969
				Rep.3	52.6569	12.3642	34.979
				Rep.4	52.3679	10.7252	36.9069
				Rep.5	55.2289	12.968	31.8031
				Rep.6	50.3239	14.3327	35.3434
				Rep.7	42.3535	9.94512	47.7014
				Rep.8	46.5249	10.9245	42.5506
			U87-R	Rep.1	54.4639	12.6649	32.8712
				Rep.2	62.3639	14.6432	22.9929
				Rep.3	65.3549	15.3454	19.2997
				Rep.4	67.6879	13.8625	18.4496
				Rep.5	58.6559	13.7726	27.5715
				Rep.6	69.6569	19.8383	10.5048
				Rep.7	57.5679	13.5172	28.915
				Rep.8	52.6358	12.3592	35.0049
					Etoposide (EP)
					EP-LIVE	EP-DEAD	EP-APOPTOTIC
			U87	Rep.1	55.3589	24.0705	20.5706
				Rep.2	45.5789	10.7024	43.7187
				Rep.3	63.6569	21.3125	15.0306
				Rep.4	40.3589	24.41	35.2311
				Rep.5	47.4689	28.5335	23.9976
				Rep.6	49.6839	30.0496	20.2665
				Rep.7	47.6889	11.1978	41.1133
				Rep.8	55.3589	24.6241	20.017
			U87-R	Rep.1	68.2489	29.8327	1.91844
				Rep.2	77.3589	18.1637	4.47742
				Rep.3	71.3699	23.88	4.7501
				Rep.4	74.3589	15.2286	10.4126
				Rep.5	66.4589	26.7623	6.7788
				Rep.6	52.6889	31.867	15.4441
				Rep.7	54.3639	32.88	12.7561
				Rep.8	66.5589	29.3167	4.1244

## Sheet: Western blot analysis
	Raw data for Western blot analysis. A) Band number, band density volume, protein/β-actin ratio and relative fold change of ABCC1, ABCC2, ABCG2, GST and LC3-II proteins; B) Western blot gel image; C) mean and standard deviation value as well as theirs graphs in temozolomide (TMZ)- and etoposide (EP)-treated resistant U87-R and non-resistant U87 cells. All data were normalized to β-actin. N=3. Temo…
	A							B								C
	ABCC1-6h
	Number	Volume	Number	Volume	Ratio	Fold Change											Temozolomide		Etoposide
	No 1	37619	No 1	186239	0.201993	1											U87	U87-R	U87	U87-R
	No 2	100649	No 2	196582	0.511995	2.53471											1	2.53471	1	2.27097
	No 3	43236	No 3	259416	0.166667	1											1	2.29	1	2.11232
	No 4	108249	No 4	285999	0.378494	2.27097											1	1.32752	1	1.42786
	No 5	41536	No 5	245366	0.169282	1											Temozolomide		Etoposide
	No 6	93764	No 6	241875	0.387655	2.29											U87	U87-R	U87	U87-R
	No 7	40997	No 7	236439	0.173394	1										Mean	1	2.05075	1	1.93705
	No 8	90663	No 8	247536	0.366262	2.11232										SD	0	0.638168	0	0.448048
	No 9	36551	No 9	249531	0.146479	1
	No 10	48815	No 10	251036	0.194454	1.32752
	No 11	35764	No 11	249752	0.143198	1
	No 12	51243	No 12	250618	0.204467	1.42786
	ABCC1-24h
	Number	Volume	Number	Volume	Ratio	Fold Change											Temozolomide		Etoposide
	No 1	44826	No 1	254448	0.17617	1											U87	U87-R	U87	U87-R
	No 2	31766	No 2	249734	0.127199	0.722028											1	0.722028	1	1.6367
	No 3	42482	No 3	247397	0.171716	1											1	0.802004	1	0.892003
	No 4	73114	No 4	260149	0.281047	1.6367											1	0.943923	1	1.41124
	No 5	48756	No 5	258637	0.188511	1											Temozolomide		Etoposide
	No 6	39910	No 6	263978	0.151187	0.802004											U87	U87-R	U87	U87-R
	No 7	53678	No 7	261581	0.205206	1										Mean	1	0.822652	1	1.31331
	No 8	48977	No 8	267569	0.183044	0.892003										SD	0	0.112379	0	0.381882
	No 9	41164	No 9	257648	0.159768	1
	No 10	38662	No 10	256364	0.150809	0.943923
	No 11	52913	No 11	251239	0.210608	1
	No 12	75244	No 12	253161	0.297218	1.41124
	ABCC2-6h
	Number	Volume	Number	Volume	Ratio	Fold Change											Temozolomide		Etoposide
	No 1	36498	No 1	186239	0.195974	1											U87	U87-R	U87	U87-R
	No 2	57216	No 2	196582	0.291054	1.48517											1	1.48517	1	2.20745
	No 3	35734	No 3	259416	0.137748	1											1	2.08632	1	1.41065
	No 4	86964	No 4	285999	0.304071	2.20745											1	1.23999	1	1.49882
	No 5	37129	No 5	245366	0.151321	1											Temozolomide		Etoposide
	No 6	76361	No 6	241875	0.315704	2.08632											U87	U87-R	U87	U87-R
	No 7	44823	No 7	236439	0.189575	1										Mean	1	1.60383	1	1.70564
	No 8	66197	No 8	247536	0.267424	1.41065										SD	0	0.435464	0	0.43681
	No 9	38974	No 9	249531	0.156189	1
	No 10	48619	No 10	251036	0.193673	1.23999
	No 11	38249	No 11	249752	0.153148	1
	No 12	57527	No 12	250618	0.229541	1.49882
	ABCC2-24h
	Number	Volume	Number	Volume	Ratio	Fold Change											Temozolomide		Etoposide
	No 1	29458	No 1	254448	0.115772	1											U87	U87-R	U87	U87-R
	No 2	32481	No 2	249734	0.130062	1.12343											1	1.12343	1	1.83735
	No 3	36249	No 3	247397	0.146522	1											1	1.40583	1	3.36718
	No 4	70035	No 4	260149	0.269211	1.83735											1	1.19796	1	1.81426
	No 5	35294	No 5	258637	0.136462	1											Temozolomide		Etoposide
	No 6	50642	No 6	263978	0.191842	1.40583											U87	U87-R	U87	U87-R
	No 7	28634	No 7	261581	0.109465	1										Mean	1	1.24241	1	2.3396
	No 8	98623	No 8	267569	0.368589	3.36718										SD	0	0.146351	0	0.889991
	No 9	34721	No 9	257648	0.134761	1
	No 10	41387	No 10	256364	0.161438	1.19796
	No 11	27964	No 11	251239	0.111304	1
	No 12	51122	No 12	253161	0.201935	1.81426
	ABCG2-6h
	Number	Volume	Number	Volume	Ratio	Fold Change											Temozolomide		Etoposide
	No 1	56851	No 1	186239	0.305258	1											U87	U87-R	U87	U87-R
	No 2	90612	No 2	196582	0.460937	1.50999											1	1.50999	1	1.90554
	No 3	58371	No 3	259416	0.225009	1											1	2.22635	1	1.60367
	No 4	122626	No 4	285999	0.428764	1.90554											1	1.51998	1	1.10455
	No 5	55827	No 5	245366	0.227525	1											Temozolomide		Etoposide
	No 6	122522	No 6	241875	0.506551	2.22635											U87	U87-R	U87	U87-R
	No 7	70129	No 7	236439	0.296605	1										Mean	1	1.75211	1	1.53792
	No 8	117742	No 8	247536	0.475656	1.60367										SD	0	0.410735	0	0.404524
	No 9	58934	No 9	249531	0.236179	1
	No 10	90119	No 10	251036	0.358988	1.51998
	No 11	43792	No 11	249752	0.175342	1
	No 12	48538	No 12	250618	0.193673	1.10455
	ABCG2-24h
	Number	Volume	Number	Volume	Ratio	Fold Change											Temozolomide		Etoposide
	No 1	34167	No 1	254448	0.134279	1											U87	U87-R	U87	U87-R
	No 2	27497	No 2	249734	0.110105	0.819974											1	0.819974	1	2.80306
	No 3	30940	No 3	247397	0.125062	1											1	0.79778	1	1.43999
	No 4	91197	No 4	260149	0.350557	2.80306											1	0.724184	1	1.01916
	No 5	31274	No 5	258637	0.120919	1											Temozolomide		Etoposide
	No 6	25465	No 6	263978	0.0964664	0.79778											U87	U87-R	U87	U87-R
	No 7	31468	No 7	261581	0.120299	1										Mean	1	0.780646	1	1.75407
	No 8	46351	No 8	267569	0.17323	1.43999										SD	0	0.0501407	0	0.932504
	No 9	31164	No 9	257648	0.120956	1
	No 10	22456	No 10	256364	0.0875942	0.724184
	No 11	32688	No 11	251239	0.130107	1
	No 12	33569	No 12	253161	0.132599	1.01916
	GST-6h
	Number	Volume	Number	Volume	Ratio	Fold Change											Temozolomide		Etoposide
	No 1	28354	No 1	186239	0.152245	1											U87	U87-R	U87	U87-R
	No 2	77714	No 2	196582	0.395326	2.59664											1	2.59664	1	1.80462
	No 3	31658	No 3	259416	0.122036	1											1	1.39789	1	1.46809
	No 4	62985	No 4	285999	0.220228	1.80462											1	2.1962	1	1.10381
	No 5	48267	No 5	245366	0.196714	1											Temozolomide		Etoposide
	No 6	66512	No 6	241875	0.274985	1.39789											U87	U87-R	U87	U87-R
	No 7	30861	No 7	236439	0.130524	1										Mean	1	2.06358	1	1.45884
	No 8	47433	No 8	247536	0.191621	1.46809										SD	0	0.61028	0	0.350494
	No 9	26198	No 9	249531	0.104989	1
	No 10	57883	No 10	251036	0.230576	2.1962
	No 11	25882	No 11	249752	0.103631	1
	No 12	28668	No 12	250618	0.114389	1.10381
	GST-24h
	Number	Volume	Number	Volume	Ratio	Fold Change											Temozolomide		Etoposide
	No 1	26588	No 1	254448	0.104493	1											U87	U87-R	U87	U87-R
	No 2	31214	No 2	249734	0.124989	1.19615											1	1.19615	1	1.80745
	No 3	25437	No 3	247397	0.102819	1											1	1.29672	1	2.10542
	No 4	48346	No 4	260149	0.18584	1.80745											1	0.801266	1	1.90551
	No 5	30105	No 5	258637	0.116399	1											Temozolomide		Etoposide
	No 6	39844	No 6	263978	0.150937	1.29672											U87	U87-R	U87	U87-R
	No 7	38693	No 7	261581	0.14792	1										Mean	1	1.09805	1	1.93946
	No 8	83330	No 8	267569	0.311434	2.10542										SD	0	0.261892	0	0.151858
	No 9	79274	No 9	257648	0.307683	1
	No 10	63203	No 10	256364	0.246536	0.801266
	No 11	35816	No 11	251239	0.142557	1
	No 12	68770	No 12	253161	0.271645	1.90551
	LC3-2-ETOPOSIDE-24h
	Number	Volume	Number	Volume	Ratio	Fold Change											Etoposide
	No 1	168258	No 1	186239	0.903452	1											U87	U87-R
	No 2	198362	No 2	196582	1.00905	1.11689											1	1.117
	No 3	318246	No 3	259416	1.22678	1											1	0.737
	No 4	258634	No 4	285999	0.904318	0.737148											1	0.856
	No 5	243268	No 5	245366	0.99145	1											Etoposide
	No 6	205233	No 6	241875	0.848509	0.855826											U87	U87-R
																Mean	1	0.903333
																SD	0	0.194372
	LC3-2-TEMOZOLOMIDE-24h
	Number	Volume	Number	Volume	Ratio	Fold Change											Temozolomide
	No 1	151935	No 7	236439	0.643	1											U87	U87-R
	No 2	125252	No 8	247536	0.506	0.787											1	0.787
	No 3	284127	No 9	249531	1.139	1											1	0.655
	No 4	187108	No 10	251036	0.745	0.655											1	0.832
	No 5	143821	No 11	249752	0.576	1											Temozolomide
	No 6	120069	No 12	250618	0.479	0.832											U87	U87-R
																Mean	1	0.758
																SD	0	0.0919946
	Abbreviation
	MRP1/ABCC1		Multidrug Resistance-Associated Protein 1/ ATP Binding Cassette Subfamily C Member 1
	ABCC2		ATP Binding Cassette Subfamily C Member 2
	BCRP/ABCG2		Breast Cancer Resistance Protein/ ATP-Binding Cassette Sub-Family G Member 2
	GST		Glutathione S-Transferase
	LC3-I and II		Microtubule-associated proteins 1A/1B light chain 3A: Autophagy-related protein LC3

## Sheet: Wound healing assay
	Raw data for wound-healing assay. Distance measurement (pixel) and calculated % wound closure with descriptive value as determined by wound healing assay (for 2, 4, 8, and 12 h) in temozolomide or etoposide treated resistant U87-R and non-resistant U87 cells. Control: vehicle-treated control; Temozolomide, IC50: 250.2 μM; EP: etoposide, IC50: 6.49 μM.
		TEMOZOLOMIDE													Temozolomide (% wound closure)
		Name	Time	Distance (Pixel)		Name	Time	Distance (Pixel)		Name	Time	Distance (Pixel)					N	Mean	Std.Dev	Std.Err	Minimum	Maximum
	Experiment I	Control	0	211.729		U87	0	211.883		U87-R	0	192.447			0 h	Control	10	-2.22045e-16	5.22185	1.65129	-8.18247	5.85559
		Control	0	232.902		U87	0	206.956		U87-R	0	195.654				U87	10	-1.33227e-16	4.81747	1.52342	-6.69533	6.77122
		Control	0	216.707		U87	0	214.361		U87-R	0	243.787				U87-R	10	2e-10	9.53145	3.01411	-18.6494	8.34519
		Control	0	227.136		U87	0	194.653		U87-R	0	189.24			4 h	Control	10	27.8864	10.5788	3.34532	6.93097	42.1734
		Control	0	232.91		U87	0	194.637		U87-R	0	234.166				U87	10	10.4827	7.54579	2.38619	3.50539	28.9644
		Name	Time	Distance (Pixel)		Name	Time	Distance (Pixel)		Name	Time	Distance (Pixel)				U87-R	10	19.2594	4.3484	1.37508	13.1293	25.0553
	Experiment II	Control	0	210.857		U87	0	196.905		U87-R	0	213.446			8 h	Control	10	72.1876	5.36381	1.69619	60.1539	78.7487
		Control	0	207.222		U87	0	216.272		U87-R	0	188.322				U87	10	22.1474	8.45796	2.67464	10.7471	38.9338
		Control	0	209.04		U87	0	222.752		U87-R	0	190.833				U87-R	10	36.6557	12.6653	4.00512	7.88532	52.7229
		Control	0	238.122		U87	0	216.272		U87-R	0	208.41			12 h	Control	10	99.3356	0.427902	0.135314	98.7294	99.8093
		Control	0	214.485		U87	0	213.044		U87-R	0	198.382				U87	10	35.0969	5.77309	1.82561	27.7976	45.6387
		Name	Time	Distance (Pixel)		Name	Time	Distance (Pixel)		Name	Time	Distance (Pixel)				U87-R	10	79.862	5.12857	1.6218	70.5518	87.8894
	Experiment I	Control	4h	156.947		U87	4h	188.91		U87-R	4h	167.751
		Control	4h	153.024		U87	4h	194.239		U87-R	4h	166.488
		Control	4h	125.548		U87	4h	195.98		U87-R	4h	156.837
		Control	4h	133.409		U87	4h	174.786		U87-R	4h	161.681
		Control	4h	180.486		U87	4h	185.413		U87-R	4h	173.744
		Name	Time	Distance (Pixel)		Name	Time	Distance (Pixel)		Name	Time	Distance (Pixel)
	Experiment II	Control	4h	153.062		U87	4h	148.303		U87-R	4h	178.298
		Control	4h	141.241		U87	4h	197.738		U87-R	4h	155.949
		Control	4h	202.063		U87	4h	197.781		U87-R	4h	165.739
		Control	4h	147.204		U87	4h	201.455		U87-R	4h	153.988
		Control	4h	172.681		U87	4h	184.278		U87-R	4h	178.492
		Name	Time	Distance (Pixel)		Name	Time	Distance (Pixel)		Name	Time	Distance (Pixel)
	Experiment I	Control	8h	59.596		U87	8h	186.336		U87-R	8h	144.74
		Control	8h	61.5185		U87	8h	168.659		U87-R	8h	131.364
		Control	8h	69.235		U87	8h	182.391		U87-R	8h	133.591
		Control	8h	63.47		U87	8h	168.687		U87-R	8h	124.685
		Control	8h	86.5103		U87	8h	158.883		U87-R	8h	189.267
		Name	Time	Distance (Pixel)		Name	Time	Distance (Pixel)		Name	Time	Distance (Pixel)
	Experiment II	Control	8h	55.8835		U87	8h	149.834		U87-R	8h	142.255
		Control	8h	51.9062		U87	8h	147.597		U87-R	8h	118.716
		Control	8h	61.5185		U87	8h	127.49		U87-R	8h	97.1395
		Control	8h	48.0613		U87	8h	161.031		U87-R	8h	101.063
		Control	8h	46.1389		U87	8h	174.447		U87-R	8h	118.705
		Name	Time	Distance (Pixel)		Name	Time	Distance (Pixel)		Name	Time	Distance (Pixel)
	Experiment I	Control	12h	0.739879		U87	12h	128.084		U87-R	12h	32.4575
		Control	12h	2.7587		U87	12h	143.778		U87-R	12h	50.8683
		Control	12h	0.413932		U87	12h	141.833		U87-R	12h	40.3473
		Control	12h	0.662722		U87	12h	147.701		U87-R	12h	50.8607
		Control	12h	2.4137		U87	12h	126.143		U87-R	12h	60.5067
		Name	Time	Distance (Pixel)		Name	Time	Distance (Pixel)		Name	Time	Distance (Pixel)
	Experiment II	Control	12h	2.29517		U87	12h	123.298		U87-R	12h	43.2958
		Control	12h	2.02063		U87	12h	140.949		U87-R	12h	32.2474
		Control	12h	0.569349		U87	12h	150.739		U87-R	12h	37.7714
		Control	12h	2.00102		U87	12h	138.988		U87-R	12h	40.5336
		Control	12h	0.549856		U87	12h	113.492		U87-R	12h	24.8835
		ETOPOSIDE													Etoposide (% wound closure)
		Name	Time	Distance (Pixel)		Name	Time	Distance (Pixel)		Name	Time	Distance (Pixel)					N	Mean	Std.Dev	Std.Err	Minimum	Maximum
	Experiment I	Control	0	212.764		U87	0	185.977		U87-R	0	212.706			0 h	Control	10	4.44089e-17	5.62722	1.77948	-7.9012	7.25708
		Control	0	223.8		U87	0	204.359		U87-R	0	222.126				U87	10	1e-10	5.16484	1.63327	-7.17211	6.25633
		Control	0	234.775		U87	0	202.51		U87-R	0	227.174				U87-R	10	0	4.54509	1.43728	-8.99466	5.23528
		Control	0	201.793		U87	0	191.472		U87-R	0	220.561			4 h	Control	10	36.7683	6.30245	1.99301	26.9719	45.6591
		Control	0	220.101		U87	0	192.803		U87-R	0	237.271				U87	10	20.9182	8.39201	2.65379	6.34843	34.8549
		Name	Time	Distance (Pixel)		Name	Time	Distance (Pixel)		Name	Time	Distance (Pixel)				U87-R	10	42.0778	8.05846	2.54831	27.2721	54.9432
	Experiment II	Control	0	209.457		U87	0	183.062		U87-R	0	208.265			8 h	Control	10	78.1569	14.8893	4.70842	36.2712	86.7287
		Control	0	201.887		U87	0	181.241		U87-R	0	221.987				U87	10	33.7024	8.30895	2.62752	16.4418	46.9886
		Control	0	229.643		U87	0	202.063		U87-R	0	206.294				U87-R	10	47.5973	3.58126	1.13249	43.554	53.5281
		Control	0	232.152		U87	0	207.204		U87-R	0	212.179			12 h	Control	10	98.9452	0.215925	0.0682816	98.6737	99.2717
		Control	0	209.457		U87	0	182.681		U87-R	0	208.342				U87	10	46.2734	4.08309	1.29119	38.3453	52.929
		Name	Time	Distance (Pixel)		Name	Time	Distance (Pixel)		Name	Time	Distance (Pixel)				U87-R	10	93.4841	0.579367	0.183212	92.6088	94.569
	Experiment I	Control	4h	131.433		U87	4h	157.449		U87-R	4h	158.322
		Control	4h	149.088		U87	4h	153.514		U87-R	4h	121.939
		Control	4h	158.897		U87	4h	125.95		U87-R	4h	138.316
		Control	4h	154.986		U87	4h	133.836		U87-R	4h	112.809
		Control	4h	145.165		U87	4h	181.063		U87-R	4h	129.218
		Name	Time	Distance (Pixel)		Name	Time	Distance (Pixel)		Name	Time	Distance (Pixel)
	Experiment II	Control	4h	124.104		U87	4h	157.026		U87-R	4h	139.294
		Control	4h	130.005		U87	4h	144.9		U87-R	4h	98.0843
		Control	4h	135.874		U87	4h	156.002		U87-R	4h	117.701
		Control	4h	118.237		U87	4h	171.534		U87-R	4h	135.356
		Control	4h	128.027		U87	4h	147.672		U87-R	4h	109.872
		Name	Time	Distance (Pixel)		Name	Time	Distance (Pixel)		Name	Time	Distance (Pixel)
	Experiment I	Control	8h	36.0978		U87	8h	123.212		U87-R	8h	122.207
		Control	8h	35.1955		U87	8h	127.823		U87-R	8h	121.101
		Control	8h	28.876		U87	8h	134.732		U87-R	8h	111.214
		Control	8h	30.6841		U87	8h	102.491		U87-R	8h	114.501
		Control	8h	41.5117		U87	8h	119.763		U87-R	8h	121.101
		Name	Time	Distance (Pixel)		Name	Time	Distance (Pixel)		Name	Time	Distance (Pixel)
	Experiment II	Control	8h	40.1582		U87	8h	119.284		U87-R	8h	101.165
		Control	8h	39.2559		U87	8h	116.271		U87-R	8h	106.603
		Control	8h	39.7045		U87	8h	142.166		U87-R	8h	114.494
		Control	8h	45.121		U87	8h	125.87		U87-R	8h	105.494
		Control	8h	44.6676		U87	8h	131.831		U87-R	8h	122.877
		Name	Time	Distance (Pixel)		Name	Time	Distance (Pixel)		Name	Time	Distance (Pixel)
	Experiment I	Control	12h	1.63974		U87	12h	119.201		U87-R	12h	16.09
		Control	12h	1.58476		U87	12h	112.457		U87-R	12h	14.4255
		Control	12h	2.26347		U87	12h	96.9531		U87-R	12h	15.2578
		Control	12h	2.39922		U87	12h	107.937		U87-R	12h	14.7036
		Control	12h	2.03722		U87	12h	103.698		U87-R	12h	15.1197
		Name	Time	Distance (Pixel)		Name	Time	Distance (Pixel)		Name	Time	Distance (Pixel)
	Experiment II	Control	12h	2.70744		U87	12h	91.0057		U87-R	12h	11.8228
		Control	12h	2.88583		U87	12h	103.44		U87-R	12h	14.577
		Control	12h	2.68182		U87	12h	102.062		U87-R	12h	12.9576
		Control	12h	2.75832		U87	12h	102.025		U87-R	12h	13.4434
		Control	12h	1.99344		U87	12h	99.9563		U87-R	12h	13.4463
